# Supplementary material for: Expression profiles of genes associated with inflammatory responses and oxidative stress in lung after heat stroke
Source: Biosci Rep. 2020 Jun 5;40(6):BSR20192048. doi: 10.1042/BSR20192048 (PMC7276522; doi:10.1042/BSR20192048)
Supplement: Supplementary Table S1 [file BSR-2019-2048_supp.xls]

## Sheet: Supplementary Table S1
Supplementary Table S1 All DEGs and statistic symbols in heat stroke lung
id	baseMean	baseMeanA	baseMeanB	foldChange	log2FoldChange	pval	padj
Fbxw9	92.3822	0.999782	183.765	183.805	7.52203	1.52e-05	0.00855735
Ccdc97	76.1085	0.999782	151.217	151.25	7.24079	0.00433658	0.206478
Pmf1	91.3294	3.33166	179.327	53.8253	5.75021	0.0254179	0.446131
Tomm6	84.6933	3.83323	165.553	43.189	5.43259	3.1e-13	3.24e-09
Sele	751.423	60.8781	1441.97	23.6862	4.56597	0.00263046	0.175026
Mt1m	29.3369	2.59435	56.0795	21.616	4.43403	0.0371683	0.515301
Mrpl53	150.808	13.7761	287.839	20.8941	4.38503	9.89e-08	0.00015891
Aqp3	203.396	20.8688	385.922	18.4928	4.20889	0.00191495	0.147635
Mt2A	1403.32	145.087	2661.56	18.3445	4.19728	0.0175281	0.386303
Orm1	75.6555	7.94527	143.366	18.0442	4.17346	0.00566105	0.228774
Selp	1579.39	181.846	2976.93	16.3706	4.03304	0.00637361	0.238928
Ccl2	318.4	39.0443	597.756	15.3097	3.93637	0.0115735	0.322408
Mmp9	794	103.416	1484.58	14.3554	3.84352	0.00690145	0.246482
Il1r2	733.088	100.125	1366.05	13.6435	3.77014	0.0344856	0.498277
Timp1	1425.58	197.424	2653.74	13.4418	3.74865	0.00260517	0.174265
Slc26a4	149.263	21.3698	277.157	12.9696	3.69706	0.0366836	0.512319
AABR07060963.1	57.5272	8.47661	106.578	12.5732	3.65228	0.0492798	0.570101
AABR07034730.3	99.7577	15.1461	184.369	12.1727	3.60558	0.0358421	0.506965
LOC108348320	89.1782	13.5533	164.803	12.1596	3.60402	0.00880997	0.283646
Acta1	190.873	29.2549	352.49	12.0489	3.59083	0.023596	0.433209
Hmox1	4521.83	727.214	8316.45	11.436	3.51551	6.29e-08	0.00012858
Wfdc21	203.461	34.2879	372.634	10.8678	3.44199	5.58e-05	0.0204372
P2rx5	36.6468	6.4559	66.8376	10.353	3.37197	0.0287903	0.466116
Itih4	205.11	36.191	374.029	10.3348	3.36944	0.0300813	0.473356
Aoc1	1489.4	271.506	2707.3	9.97142	3.3178	0.0032322	0.18655
LOC299282	941.157	173.539	1708.78	9.84664	3.29963	0.0145599	0.356286
LOC103692169	142.808	26.7593	258.857	9.67352	3.27404	0.0256417	0.446131
Serpine1	4600.12	871.912	8328.33	9.5518	3.25577	0.0225643	0.426253
Vcan	2887.62	556.792	5218.44	9.37233	3.22841	0.0428143	0.54222
S100a8	4534.52	969.011	8100.03	8.35907	3.06334	0.0103263	0.305132
Slc38a3	31.669	6.96372	56.3742	8.09541	3.0171	0.0479927	0.563955
Cnot3	412.462	91.2139	733.71	8.04384	3.00788	0.0445143	0.549667
Steap1	41.4622	9.45868	73.4658	7.76703	2.95736	0.0312822	0.48235
AC128848.1	943.068	219.619	1666.52	7.58821	2.92376	0.0072649	0.254674
AABR07005844.1	671.682	158.821	1184.54	7.45837	2.89886	0.00753946	0.257666
Adamts4	153.965	38.2256	269.705	7.05561	2.81877	0.00614309	0.236368
Ccl12	67.6441	16.9119	118.376	6.99961	2.80727	0.0160852	0.3684
Hyal3	55.2231	13.8405	96.6056	6.97991	2.80321	0.0243007	0.43849
Ighg1	481.046	123.434	838.658	6.79439	2.76434	0.0256001	0.446131
Tubb3	49.6043	12.998	86.2106	6.63258	2.72957	0.0497542	0.570954
Mt1	188.327	52.2579	324.396	6.20758	2.63403	0.037453	0.51617
Glod5	286.833	88.39	485.276	5.49017	2.45685	0.000235136	0.0486451
Fst	1015.29	316.393	1714.18	5.41788	2.43773	0.00166474	0.139099
Ptprn	76.6377	24.218	129.057	5.329	2.41386	0.0124553	0.333005
S100a9	6622.37	2111.8	11132.9	5.27179	2.39829	0.0195569	0.401772
Slc32a1	20.5008	6.89544	34.1061	4.94618	2.30631	0.0108283	0.313667
Socs3	7371.72	2483.09	12260.3	4.93753	2.30379	0.000287994	0.0537237
Rnase2	41.4625	14.1853	68.7397	4.84584	2.27675	0.0182933	0.3916
Syt1	235.523	84.8411	386.204	4.55208	2.18653	0.0297537	0.472968
LOC689757	22.995	8.45163	37.5384	4.44156	2.15107	0.00108252	0.113654
Coch	47.0666	17.4302	76.703	4.40059	2.1377	4.47e-05	0.0182975
Gpr84	25.343	9.44522	41.2408	4.36631	2.12641	0.0276621	0.457931
Chi3l1	6884.95	2618.82	11151.1	4.25807	2.0902	0.0218601	0.420551
Atp6v0d2	33.8224	12.9893	54.6555	4.20771	2.07304	0.0256866	0.446131
Mgam	70.5311	27.1274	113.935	4.19999	2.07039	0.0238246	0.435492
LOC24906	1162.93	450.444	1875.42	4.16348	2.05779	0.0482694	0.565564
RT1-A1	654.26	253.94	1054.58	4.15287	2.05411	0.000470615	0.0728338
Spp1	374.17	146.18	602.159	4.1193	2.0424	0.00126154	0.121049
Grik4	54.9657	21.4975	88.4339	4.11369	2.04043	0.000746689	0.0891462
Cxcl2	44.9253	17.724	72.1266	4.06942	2.02482	0.0150849	0.361853
Slpi	803.628	317.677	1289.58	4.05941	2.02127	0.0461382	0.555302
Krt17	39.9869	15.8747	64.0992	4.03783	2.01358	0.0064093	0.238928
Csf2rb	2560.72	1022.79	4098.65	4.00732	2.00264	0.0362527	0.51074
Vwa1	1190.36	477.689	1903.03	3.98383	1.99416	0.0136879	0.34735
Thbs1	10564.8	4256.39	16873.2	3.96421	1.98703	0.001707	0.139099
Frzb	339.932	137.615	542.248	3.94033	1.97831	0.0313517	0.48235
Nipal4	39.9081	16.2139	63.6024	3.92271	1.97185	0.0104985	0.308501
LOC108348108	4981.46	2024.78	7938.15	3.92049	1.97104	0.0286949	0.465468
Inhba	21.0496	8.62827	33.471	3.87922	1.95577	0.00276777	0.17711
AABR07005821.1	212.086	87.5099	336.663	3.84714	1.94379	0.0053886	0.224481
LOC103689942	96.0621	40.0991	152.025	3.79124	1.92267	0.0148818	0.359672
Spred3	622.349	260.02	984.679	3.78694	1.92103	0.00369862	0.198049
Adprhl1	23.1629	9.77866	36.5472	3.73744	1.90205	0.00184991	0.144393
Rmrp	44.6237	18.8607	70.3867	3.73191	1.89992	0.0459725	0.555302
Aqp9	80.6851	34.2646	127.106	3.70953	1.89124	0.0222622	0.423997
Hp	1657.31	705.436	2609.18	3.69868	1.88701	0.00214648	0.156991
LOC103690326	32.4217	13.8206	51.0228	3.69179	1.88432	0.000829732	0.0957768
Mmp8	706.54	308.453	1104.63	3.58118	1.84044	0.0329254	0.488804
AABR07028989.1	317.168	138.688	495.649	3.57385	1.83748	0.0176354	0.387034
Sct	37.3743	16.355	58.3935	3.57038	1.83608	0.0478365	0.562489
Dlg2	124.296	55.4919	193.1	3.47978	1.799	1.19e-05	0.00752057
Osmr	820.586	367.329	1273.84	3.46785	1.79404	0.0101309	0.302744
Rpl12	72.5031	32.5043	112.502	3.46114	1.79125	0.0279605	0.458716
Oscar	251.067	112.778	389.356	3.4524	1.7876	0.0463154	0.555812
Nipsnap3b	331.432	149.265	513.6	3.44087	1.78277	0.00591206	0.232505
AABR07068705.1	28.4446	12.9251	43.964	3.40144	1.76615	0.00269128	0.175952
Tm4sf19	69.2242	31.5735	106.875	3.38496	1.75914	0.000109377	0.0300686
Fjx1	490.003	224.273	755.733	3.36971	1.75262	0.0100987	0.302744
Zmynd10	588.33	269.942	906.718	3.35894	1.74801	0.0373022	0.51617
AABR07065625.1	1837.56	845.401	2829.71	3.34718	1.74295	1.66e-05	0.00911598
AABR07044454.1	24.6443	11.3736	37.915	3.3336	1.73708	0.0117489	0.325125
Adtrp	95.8809	44.3618	147.4	3.32268	1.73235	0.0329441	0.488804
Emilin2	1923.67	891.841	2955.49	3.31393	1.72854	0.0122161	0.329755
Pla2g2a	1126.76	524.522	1729	3.29633	1.72086	0.00491217	0.216702
Prdm8	158.365	73.7719	242.957	3.29336	1.71956	0.00755991	0.257666
C6	1035.68	484.569	1586.8	3.27466	1.71135	0.0126621	0.335402
Nr4a3	171.296	80.162	262.43	3.27374	1.71094	0.021487	0.416273
Tspan11	294.481	138.033	450.929	3.26683	1.70789	0.0316588	0.483519
Angptl4	289.891	136.248	443.535	3.25536	1.70282	0.0179197	0.389045
Fcnb	4254.24	2000.87	6507.61	3.25239	1.7015	0.0159872	0.367805
Has1	83.7921	39.6772	127.907	3.22369	1.68871	0.00660447	0.241236
Tmem200b	1267.66	604.402	1930.92	3.19476	1.67571	3.3e-06	0.00299424
AABR07054319.1	59.291	28.3921	90.19	3.17659	1.66748	9.82e-05	0.0278602
Ch25h	427.32	205.377	649.262	3.16132	1.66053	0.00311549	0.185565
Fxyd5	981.02	472.561	1489.48	3.15193	1.65623	0.0301097	0.473356
Nr5a2	73.8074	35.6455	111.969	3.1412	1.65131	0.000260884	0.0514212
Tnfrsf12a	738.23	356.677	1119.78	3.13949	1.65053	0.0194527	0.401607
AC127084.5	145.603	70.4475	220.759	3.13368	1.64786	0.0152215	0.361853
Maff	2717	1318.31	4115.7	3.12195	1.64245	0.00297312	0.181829
AABR07066529.3	18.068	8.78714	27.3488	3.11237	1.63801	0.0227622	0.427105
Cd14	1833.98	892.944	2775.02	3.10772	1.63586	0.00755308	0.257666
Sema7a	6763.37	3312.17	10214.6	3.08395	1.62478	0.00167518	0.139099
Basp1	1760.85	869.043	2652.67	3.0524	1.60994	0.0296648	0.472399
Ccl22	41.9199	20.7065	63.1334	3.04897	1.60832	0.00240556	0.166422
Ervfrd-1	15.7262	7.84297	23.6095	3.01027	1.58989	0.0317247	0.483519
Dnah17	128.687	64.5329	192.842	2.98827	1.57931	0.0119844	0.328832
Bcl3	983.077	493.409	1472.74	2.98483	1.57765	3.58e-05	0.0156003
Mbl1	64.0389	32.2857	95.792	2.96701	1.56901	0.0467425	0.558371
Rims2	13.3305	6.72963	19.9313	2.96172	1.56644	0.0467329	0.558371
Slc7a11	54.2212	27.4112	81.0311	2.95613	1.56371	0.0266448	0.452594
Procr	1000.8	509.645	1491.95	2.92744	1.54964	0.000322798	0.0579506
Slc16a3	1170.14	597.292	1742.99	2.91815	1.54506	0.00176164	0.141019
Serpinb1a	2427.22	1257.3	3597.15	2.86101	1.51653	0.0354753	0.50512
Abca4	191.255	99.661	282.849	2.83811	1.50493	0.00639834	0.238928
Pram1	415.927	217.297	614.557	2.82819	1.49988	0.0153583	0.362846
Cgref1	27.2249	14.5669	39.8828	2.73791	1.45308	0.0374534	0.51617
Tslp	23.6701	12.8434	34.4968	2.68595	1.42543	0.0197284	0.403195
Bmx	266.901	145.577	388.225	2.6668	1.41511	0.043357	0.545735
Nrip3	84.7506	46.4229	123.078	2.65124	1.40667	0.000392373	0.06455
Tnfaip6	55.1588	30.226	80.0915	2.64975	1.40586	0.00152945	0.135067
Sod2	7567.19	4151.97	10982.4	2.64511	1.40333	0.000943675	0.10163
Clec5a	252.469	138.657	366.282	2.64165	1.40144	0.0190068	0.39689
Dhrs9	324.843	178.653	471.034	2.63659	1.39867	0.0473642	0.560351
Slc2a3	220.337	121.364	319.31	2.63101	1.39562	0.0407124	0.53352
Lrg1	3629.12	2000.1	5258.14	2.62894	1.39448	0.029817	0.472972
Fhl3	282.91	155.96	409.86	2.62798	1.39396	4.86e-05	0.0184583
AC121220.1	17.612	9.71778	25.5061	2.62469	1.39215	0.0450257	0.551773
LOC102553018	20.5674	11.4466	29.6883	2.59364	1.37498	0.0275171	0.457517
Agmat	30.0529	16.7316	43.3742	2.59235	1.37426	0.0124298	0.333005
Enpp3	805.539	448.588	1162.49	2.59144	1.37375	0.0308081	0.478923
Sema6b	1444.33	804.746	2083.92	2.58953	1.37269	0.0320395	0.484444
AABR07070043.1	5088.43	2849.41	7327.45	2.57157	1.36265	0.00272746	0.176501
Tnfrsf11a	840.163	471.128	1209.2	2.5666	1.35986	0.0182492	0.391458
Gpr4	1166.22	656.78	1675.66	2.55133	1.35125	0.0195416	0.401772
Cfi	164.452	92.8448	236.059	2.54251	1.34626	0.0353656	0.505044
Ankrd1	1255.06	712.937	1797.18	2.52082	1.33389	0.00384092	0.199326
Hk3	889.208	506.342	1272.07	2.51228	1.329	0.0176826	0.387255
Marcksl1	996.095	567.298	1424.89	2.51171	1.32867	0.00548223	0.225307
Pla2g7	723.463	412.885	1034.04	2.50443	1.32448	0.0209978	0.411932
Gch1	916.402	524.244	1308.56	2.49609	1.31967	8.19e-05	0.02554
Lhx6	91.7663	52.5408	130.992	2.49314	1.31797	0.00037328	0.0636441
Sdf4	2629.11	1512.84	3745.37	2.47571	1.30784	0.0176161	0.387034
Slc7a5	1234.73	712.132	1757.34	2.46771	1.30318	0.00421435	0.205308
Itga2	400.732	231.536	569.927	2.4615	1.29954	0.0324701	0.487009
Tubb6	3161.57	1826.81	4496.33	2.4613	1.29942	0.0271985	0.455336
Atp8b1	702.555	408.076	997.035	2.44326	1.2888	0.00273711	0.176501
Ecsit	494.041	287.323	700.759	2.43892	1.28624	4.4e-06	0.00383091
Ogdhl	174.405	101.468	247.342	2.43765	1.28549	0.0270602	0.455252
Gja5	4357.83	2539.04	6176.62	2.43266	1.28253	0.000146553	0.0364516
Nlrp12	256.196	150.238	362.155	2.41054	1.26936	0.0490713	0.568639
AABR07060610.1	700.065	410.711	989.418	2.40903	1.26846	0.00614029	0.236368
Il1b	1111.07	652.782	1569.36	2.4041	1.2655	0.0201121	0.4056
Atp1a3	431.031	253.4	608.662	2.40199	1.26423	0.00147784	0.132517
Noct	206.459	121.577	291.342	2.39636	1.26084	9.36e-05	0.02755
Epha8	32.3145	19.0621	45.5669	2.39044	1.25728	0.0307407	0.4783
LOC102551435	92.669	54.8723	130.466	2.37763	1.24952	0.000596025	0.0830183
Nhp2	713.19	422.645	1003.74	2.37489	1.24786	0.000242143	0.0486451
Ier5l	828.865	491.409	1166.32	2.37342	1.24697	0.00485552	0.216386
AABR07005031.1	64.4219	38.2708	90.5731	2.36664	1.24284	0.00318082	0.185565
Plec	845.663	504.649	1186.68	2.35149	1.23358	0.0412531	0.535675
Ier3	1060.25	632.876	1487.63	2.35059	1.23302	2.03e-05	0.0103611
Tnf	36.1972	21.6461	50.7483	2.34445	1.22925	0.0193179	0.399613
AABR07070810.1	399.453	239.236	559.67	2.33941	1.22614	0.00357178	0.196343
Lbp	1758.22	1057.77	2458.66	2.32439	1.21685	0.000879495	0.0987919
Ackr3	5440.98	3275.7	7606.26	2.32203	1.21538	0.0271593	0.455252
Glrx	1268.04	764.159	1771.93	2.31879	1.21337	0.0451379	0.551851
Ctrc	57.8121	34.8963	80.7279	2.31337	1.21	0.00537228	0.224481
Nfe2	557.227	336.995	777.46	2.30704	1.20604	0.00318249	0.185565
Gpnmb	9680.22	5858.99	13501.4	2.3044	1.20439	0.00138602	0.128133
Msx1	133.197	80.6958	185.698	2.30121	1.20239	0.0120178	0.328832
RGD1564664	2379.47	1441.71	3317.23	2.30091	1.2022	0.00232969	0.16279
Ep400	380.999	230.884	531.114	2.30035	1.20185	0.00483198	0.216386
Dctpp1	173.259	105.163	241.354	2.29504	1.19852	0.0335264	0.493398
Asic4	27.9497	17.0076	38.8917	2.28672	1.19328	0.0389152	0.523892
LOC103694380	36.2067	22.0467	50.3667	2.28455	1.19191	0.0344547	0.498277
AABR07071966.1	35.9712	21.9143	50.028	2.28289	1.19086	0.01632	0.371317
Birc3	232.587	142.169	323.006	2.27198	1.18395	0.00446101	0.209366
Msc	31.3473	19.175	43.5196	2.26961	1.18244	0.0236318	0.433484
AABR07003235.1	431.582	264.48	598.685	2.26363	1.17864	0.0179871	0.389838
Adamts9	3210.2	1971.9	4448.49	2.25594	1.17373	0.0136991	0.34735
Pak1ip1	518.809	319.392	718.226	2.24873	1.16911	0.00184475	0.144393
Igfbp4	8250.86	5080.14	11421.6	2.24828	1.16882	0.000948766	0.101654
Gpr141	52.804	32.5308	73.0772	2.2464	1.16762	0.0128107	0.336672
Upp1	4396.29	2709.51	6083.06	2.24508	1.16677	0.0353891	0.505044
Akr1b8	977.884	603.806	1351.96	2.23907	1.1629	3.47e-05	0.0155995
Tnfsf9	63.1425	39.0402	87.2448	2.23474	1.16011	0.00900153	0.286575
Ripor2	144.44	89.3509	199.529	2.23309	1.15904	0.00427746	0.20608
Plat	8742.02	5414.57	12069.5	2.22907	1.15645	0.00376324	0.198049
Chac1	89.5096	55.4418	123.577	2.22895	1.15637	0.00448718	0.209366
Pdk3	547.396	339.09	755.703	2.22862	1.15615	0.0408685	0.53352
Fblim1	1736.33	1078.64	2394.02	2.21949	1.15023	0.00116153	0.11896
Il6st	23467.2	14617.3	32317	2.21088	1.14462	0.011461	0.321833
AABR07039356.1	26.1654	16.3133	36.0175	2.20786	1.14265	0.0427195	0.54222
Amigo2	4510.62	2814.23	6207.01	2.20558	1.14116	0.0370725	0.514654
Arid5a	1744.66	1089.38	2399.94	2.20303	1.13949	0.000511651	0.0763567
Trem1	624.703	390.901	858.505	2.19622	1.13502	0.0207742	0.411188
Cotl1	3381.91	2118.69	4645.12	2.19244	1.13254	0.000273779	0.0534586
Rufy4	174.923	109.74	240.106	2.18795	1.12958	0.00719456	0.253484
Trmt61a	610.993	383.628	838.357	2.18534	1.12786	0.0107971	0.313311
Batf2	271.534	170.772	372.297	2.18009	1.12439	0.00365913	0.198049
Gpr88	541.744	341.113	742.374	2.17633	1.1219	0.0051829	0.221107
Slc37a2	444.575	280.197	608.953	2.1733	1.11989	0.00672327	0.243026
Flrt2	614.491	387.892	841.09	2.16836	1.11661	0.00505255	0.218731
Dysf	2960.45	1869.84	4051.06	2.16652	1.11538	0.00072043	0.0886898
Prdx5	5994.28	3792.48	8196.08	2.16114	1.11179	0.000238605	0.0486451
Adgrg3	129.623	82.0164	177.23	2.16091	1.11164	0.0155782	0.365293
Fam110d	1164.2	737.301	1591.1	2.15801	1.1097	0.00600773	0.234868
Nabp1	774.617	490.597	1058.64	2.15785	1.1096	0.000182223	0.0409374
Tmem176a	2477.84	1569.79	3385.89	2.1569	1.10896	0.00143524	0.13152
Nuak2	960.283	610.072	1310.49	2.1481	1.10306	0.000441195	0.0698325
Plpp1	4946.94	3143.99	6749.88	2.14691	1.10226	0.00676169	0.24367
Ppp1r14b	2820.08	1793.31	3846.86	2.14512	1.10106	0.0232307	0.430078
Csf1	1752.42	1114.48	2390.37	2.14483	1.10086	0.00485642	0.216386
Syn1	30.8606	19.6447	42.0764	2.14187	1.09887	0.0419741	0.539699
Plekhg6	436.572	277.997	595.148	2.14084	1.09818	0.000174563	0.0400785
Abcg2	55.8575	35.636	76.079	2.13489	1.09416	0.0152509	0.361853
Pdlim1	4146.86	2647.71	5646.01	2.13241	1.09249	0.00126884	0.121049
Gcnt1	41.1232	26.2653	55.9811	2.13137	1.09178	0.0424109	0.541289
LOC100910418	2150.6	1374.15	2927.05	2.13008	1.0909	0.0219404	0.420551
AABR07054490.1	808.149	517.689	1098.61	2.12214	1.08552	0.000651063	0.0838001
Tmem176b	4219.57	2707.47	5731.67	2.11698	1.08201	0.0026863	0.175952
Fosl1	206.59	132.597	280.583	2.11606	1.08138	0.00840088	0.274249
Gfi1b	64.2308	41.3624	87.0993	2.10576	1.07434	0.0101425	0.302744
Lrrc25	920.09	593.362	1246.82	2.10128	1.07127	0.00763091	0.259066
LOC100360413	10554.5	6818.07	14290.8	2.09602	1.06766	0.0245783	0.438527
Inhbb	4075.37	2639.5	5511.23	2.08798	1.06211	0.0495978	0.570954
Junb	7382.17	4785.52	9978.83	2.08521	1.0602	0.001547	0.135067
Adora1	98.7228	64.0666	133.379	2.08188	1.05789	0.014922	0.360006
Mcub	147.307	95.6785	198.936	2.07921	1.05604	0.0126821	0.335402
Tifab	389.398	253.184	525.612	2.07601	1.05381	0.00434835	0.206478
Olr1	1070.28	696.016	1444.54	2.07545	1.05342	0.0185481	0.393044
Cyp4f18	291.604	189.835	393.373	2.07218	1.05115	0.0306422	0.4783
Litaf	3846.49	2509.19	5183.79	2.06592	1.04679	0.00154428	0.135067
Dnph1	206.797	135.173	278.422	2.05975	1.04247	0.00519204	0.221107
Tuba8	53.2716	34.8317	71.7116	2.0588	1.0418	0.0178759	0.389045
LOC102555453	3055.96	1999.33	4112.58	2.05698	1.04052	0.00385869	0.199326
Foxs1	124.129	81.434	166.824	2.04858	1.03462	0.0415444	0.536789
Capn12	53.6981	35.2959	72.1004	2.04274	1.03051	0.0171815	0.382275
LOC103690054	309.803	204.233	415.372	2.03381	1.02419	0.0239109	0.436374
Cygb	1950.29	1287.05	2613.52	2.03063	1.02193	0.00624586	0.23801
Slamf8	209.313	138.207	280.419	2.02898	1.02075	0.00168322	0.139099
Hpdl	36.726	24.2528	49.1992	2.0286	1.02048	0.033945	0.496299
Spi1	3466.94	2292.77	4641.11	2.02424	1.01738	0.00392085	0.199326
Lgals3	6688.65	4424.01	8953.29	2.02379	1.01706	0.000137132	0.0349402
Ncf4	1074.2	711.828	1436.58	2.01815	1.01304	0.0190838	0.39713
Capg	3321.5	2201.2	4441.8	2.0179	1.01285	0.000618635	0.0838001
Cyp26b1	2070.4	1374.67	2766.13	2.01221	1.00878	0.0436828	0.546448
Ankrd13d	129.211	172.418	86.0043	0.498813	-1.00343	0.00536436	0.224481
Fam13a	852.761	1137.99	567.534	0.498716	-1.00371	0.000389078	0.064516
Zap70	498.228	665.273	331.183	0.497815	-1.00632	0.00132491	0.124131
Cacna1g	199.909	267.069	132.75	0.497061	-1.0085	0.0039799	0.200053
Ncam1	49.1855	65.7867	32.5843	0.495303	-1.01362	0.0388796	0.523892
Rtkn2	6252.7	8366.17	4139.23	0.494758	-1.0152	2.13e-05	0.0105961
Scube2	1916.98	2565.79	1268.16	0.494256	-1.01667	0.0314671	0.483057
Scml4	192.133	257.182	127.084	0.494142	-1.017	0.0321001	0.484444
AABR07070046.1	189.251	253.33	125.171	0.494103	-1.01712	0.000675608	0.0855484
Hist3h2ba	44.6085	59.7387	29.4783	0.493453	-1.01902	0.0308335	0.478963
RGD1310110	61.2026	82.0138	40.3914	0.492496	-1.02182	0.0156195	0.365849
Pdgfrl	68.5559	91.8777	45.2341	0.49233	-1.0223	0.00901161	0.286575
Pygm	491.934	659.481	324.387	0.491882	-1.02362	0.00202981	0.15255
Adamts10	10210	13689.7	6730.4	0.491641	-1.02432	0.000807565	0.0942595
Fndc1	215.712	289.327	142.096	0.491127	-1.02583	0.0166605	0.375904
Ecm2	381.785	512.29	251.279	0.490502	-1.02767	0.0088324	0.283901
Ppm1k	522.532	701.51	343.555	0.489736	-1.02992	0.0150943	0.361853
Slitrk6	290.96	390.76	191.16	0.4892	-1.0315	0.000241478	0.0486451
Cttnbp2	382.763	514.291	251.236	0.488509	-1.03354	0.000647344	0.0838001
Fam163a	53.8345	72.336	35.3329	0.488455	-1.0337	0.0432351	0.545149
NEWGENE_1308171	1052.11	1414.21	689.998	0.487903	-1.03533	0.0408411	0.53352
Nmnat3	420.297	564.954	275.64	0.487897	-1.03535	0.00122162	0.120393
Nrep	2262.22	3042.6	1481.83	0.487028	-1.03792	0.01034	0.305132
Lifr	5577.18	7501.29	3653.06	0.486991	-1.03803	2.46e-05	0.011934
Naalad2	134.583	181.06	88.1057	0.486612	-1.03916	0.00177532	0.141572
Cd69	243.606	328.31	158.902	0.484	-1.04692	0.00556541	0.22755
Megf11	89.4876	120.615	58.3601	0.483855	-1.04735	0.00739073	0.257358
Tspyl4	177.12	238.75	115.491	0.48373	-1.04773	0.000741251	0.0891462
Rtbdn	50.4723	68.0752	32.8693	0.482838	-1.05039	0.0190343	0.39689
Calml3	206.128	278.448	133.809	0.480551	-1.05724	0.000453969	0.0713141
Ehd3	2540.72	3433.78	1647.67	0.479841	-1.05937	0.00490185	0.216702
Kbtbd11	901.919	1219.6	584.239	0.479041	-1.06178	0.0100026	0.302744
Olr1637	31.0799	42.0718	20.088	0.47747	-1.06652	0.0379181	0.517793
Efcc1	2919.49	3952.39	1886.59	0.477329	-1.06694	0.000732303	0.0891462
Tsc22d3	10789.3	14623.5	6955.14	0.475614	-1.07214	2.83e-05	0.0134201
AABR07004232.2	37.9818	51.4879	24.4757	0.475368	-1.07288	0.0247613	0.440201
Kcnj4	697.745	945.993	449.496	0.475157	-1.07352	0.000284159	0.0534932
Pappa2	480.136	652.59	307.681	0.471477	-1.08474	0.00754462	0.257666
Ank2	1647.18	2240.68	1053.68	0.470249	-1.0885	0.00042351	0.0685922
Scd	13043.6	17753.9	8333.22	0.469373	-1.09119	0.0244112	0.43849
Dph6	146.604	199.577	93.6303	0.469143	-1.0919	0.0367135	0.512394
Etv1	795.663	1085.13	506.194	0.466482	-1.10011	0.0022692	0.160925
Masp2	437.217	596.337	278.097	0.466341	-1.10054	0.0175534	0.386453
Fam71e1	115.345	157.405	73.2844	0.465578	-1.10291	0.001324	0.124131
Htra3	1337.15	1825.48	848.815	0.464983	-1.10475	0.0314315	0.482867
Ddit4	2751.7	3757.54	1745.87	0.464631	-1.10584	0.00641738	0.238928
Adam33	1760.36	2406.76	1113.97	0.462849	-1.11139	5.37e-06	0.00448401
Zp2	31.8399	43.5935	20.0864	0.460765	-1.1179	0.0302895	0.475819
Nav3	54.5796	74.7434	34.4157	0.460452	-1.11888	0.00921717	0.290459
Nmnat2	69.5335	95.3009	43.766	0.45924	-1.12268	0.00485736	0.216386
AABR07031193.1	3646.1	4997.89	2294.31	0.459056	-1.12326	1.24e-05	0.00752881
Neto2	127.91	175.469	80.3516	0.457925	-1.12682	0.00626966	0.23801
Duxbl1	628.228	861.965	394.491	0.457664	-1.12764	0.000236764	0.0486451
Itga11	287	393.881	180.12	0.457295	-1.1288	0.000119832	0.032098
Clspn	264.884	363.562	166.206	0.45716	-1.12923	0.0316932	0.483519
AABR07001555.1	242.119	332.552	151.685	0.456126	-1.1325	0.000130791	0.0337989
RGD1311744	91.1744	125.333	57.0159	0.454915	-1.13633	0.0019807	0.150241
Cacna1d	1100.47	1513.02	687.927	0.454671	-1.1371	0.00367093	0.198049
Fuom	60.027	82.6604	37.3937	0.452377	-1.1444	0.0454383	0.553875
Nipal1	160.502	221.173	99.8318	0.451374	-1.1476	0.0167864	0.378337
Srgap3	212.174	292.451	131.897	0.451005	-1.14878	0.000130468	0.0337989
AABR07049960.1	49.5349	68.3524	30.7175	0.449399	-1.15393	0.0118895	0.328148
Cux2	47.9093	66.173	29.6457	0.448003	-1.15842	0.0434727	0.546448
Larp6	26.8549	37.0963	16.6135	0.447847	-1.15892	0.0399661	0.530841
Aldh1a3	1279.48	1767.74	791.21	0.447582	-1.15978	2.61e-06	0.00247508
Ank1	282.777	390.805	174.75	0.447154	-1.16116	0.00614177	0.236368
Gtf2a1l	32.1616	44.4669	19.8562	0.446539	-1.16314	0.0303124	0.47582
Slc7a10	2199.86	3042.41	1357.31	0.446132	-1.16446	0.0151411	0.361853
AABR07064727.1	558.624	774.706	342.542	0.442158	-1.17737	0.0271574	0.455252
Rnf112	68.4333	94.9726	41.894	0.441117	-1.18077	0.0063818	0.238928
Vps25	517.831	719.003	316.658	0.440412	-1.18307	0.0442073	0.549372
Fam180a	133.324	185.291	81.356	0.439071	-1.18747	0.000284198	0.0534932
Cd96	97.9529	136.158	59.7476	0.43881	-1.18833	0.0346954	0.499581
Col6a4	1023.02	1422.13	623.912	0.438718	-1.18863	0.0132837	0.342982
Cdh4	155.266	215.916	94.6156	0.438205	-1.19032	0.0472124	0.559885
Syndig1	255.729	355.743	155.715	0.437717	-1.19193	5.42e-05	0.0202165
Notum	151.108	210.403	91.8125	0.436365	-1.19639	0.0192097	0.3989
Mybphl	46.0603	64.2237	27.8968	0.43437	-1.203	0.00876184	0.283646
Nyx	29.8072	41.6124	18.002	0.432611	-1.20886	0.0272357	0.455593
Dpp6	36.8222	51.4181	22.2264	0.432268	-1.21	0.0201332	0.405635
Ccr9	39.4374	55.071	23.8037	0.432237	-1.2101	0.0138265	0.349616
AABR07034729.1	118.726	165.971	71.482	0.430689	-1.21528	0.0284878	0.463996
Nid2	1022.5	1431.03	613.97	0.429039	-1.22082	0.00663807	0.24174
RGD1309808	31.8238	44.6339	19.0137	0.425992	-1.2311	0.0190343	0.39689
Nxpe5l1	597.453	838.53	356.376	0.425001	-1.23446	0.0108394	0.313667
Megf10	24.5559	34.4768	14.6349	0.424484	-1.23622	0.045324	0.553215
Ackr4	514.507	722.497	306.517	0.424247	-1.23702	0.00243343	0.166608
AC096454.1	57.9766	81.4348	34.5185	0.423879	-1.23828	0.0176722	0.387255
Ctnnd2	36.6562	51.5212	21.7912	0.422955	-1.24142	0.0181369	0.39035
Heyl	1560.44	2193.91	926.97	0.422519	-1.24291	0.0483306	0.565564
Ogn	1914.83	2693.15	1136.52	0.422005	-1.24467	3.73e-07	0.000487039
Prx	6816.77	9590.04	4043.5	0.421636	-1.24593	0.000688684	0.0866787
AABR07042668.1	54.699	76.964	32.4339	0.421416	-1.24668	0.00312619	0.185565
AABR07031740.1	49.289	69.3781	29.1999	0.420881	-1.24852	0.0100209	0.302744
Sh2d2a	275.568	388.048	163.088	0.420278	-1.25058	0.00306059	0.18428
Pde1b	74.713	105.363	44.0626	0.418196	-1.25775	0.00115117	0.11896
Cd109	164.134	231.812	96.4555	0.416093	-1.26502	0.00063636	0.0838001
Rprml	428.765	605.693	251.837	0.415782	-1.2661	0.0157544	0.367363
Klf9	4042.6	5717	2368.21	0.41424	-1.27146	0.00271358	0.176501
Cysltr2	49.3616	69.8773	28.8458	0.412807	-1.27646	0.00521863	0.221162
Slc2a5	25.2876	35.8225	14.7527	0.411828	-1.27989	0.0299213	0.472972
Efhd1	47.4146	67.1892	27.64	0.411375	-1.28147	0.00520676	0.221107
Slc28a3	299.977	425.518	174.437	0.40994	-1.28652	0.0029756	0.181829
Hr	771.256	1094.97	447.547	0.408731	-1.29078	0.000768751	0.090743
Fam107a	585.986	832.059	339.913	0.408521	-1.29152	0.00367615	0.198049
Apbb3	203.481	289.195	117.767	0.407224	-1.29611	0.012671	0.335402
LOC108348137	239.624	340.77	138.478	0.406368	-1.29914	0.00995353	0.302744
Rab3a	522.236	742.822	301.65	0.406086	-1.30014	0.000231286	0.0486451
Ipo4	1017.85	1447.82	587.871	0.406038	-1.30031	0.0463662	0.556102
AABR07067401.1	34.0463	48.4679	19.6248	0.404902	-1.30436	0.010309	0.305132
Krt76	1321.93	1882.75	761.12	0.404261	-1.30664	0.0312658	0.48235
Art2b	63.024	89.9247	36.1234	0.401708	-1.31578	0.00434481	0.206478
Atp2b2	20.3596	29.097	11.6223	0.399432	-1.32398	0.0387262	0.523693
Stox1	140.159	200.446	79.8706	0.398463	-1.32748	0.00212566	0.156931
Luc7l	4396.65	6289.26	2504.05	0.398146	-1.32863	0.00334178	0.188702
Adamtsl2	6194.13	8875.51	3512.75	0.39578	-1.33723	0.0152461	0.361853
Ly49s6	38.4331	55.2051	21.6612	0.392376	-1.34969	0.00664139	0.24174
LOC103690116	96.2345	138.38	54.0887	0.390871	-1.35524	0.000160444	0.0381638
Tbx21	409.148	588.541	229.754	0.39038	-1.35705	0.0177621	0.388183
Pfkfb1	173.205	249.556	96.8546	0.388108	-1.36547	1e-05	0.00674139
Nrm	38.903	56.0554	21.7505	0.388018	-1.3658	0.029534	0.470675
Gpc6	24.6509	35.6247	13.6772	0.383926	-1.3811	0.0220867	0.422581
Lamc3	292.323	422.601	162.045	0.383447	-1.3829	0.0123833	0.33255
Prss35	83.3175	120.459	46.1759	0.383333	-1.38333	0.000196307	0.0427233
Slc25a33	955.066	1382.21	527.918	0.381937	-1.38859	0.000191581	0.042226
Eomes	64.3706	93.4723	35.269	0.37732	-1.40614	0.00832595	0.272582
Klrc3	273.023	396.632	149.413	0.376704	-1.4085	0.00214902	0.156991
Cntfr	288.888	419.772	158.005	0.376407	-1.40964	0.0150467	0.361853
Gmnc	36.4946	53.0633	19.9259	0.375511	-1.41307	0.00454154	0.210923
Tnfrsf14	952.401	1385.34	519.459	0.374968	-1.41516	3.52e-08	8.16e-05
Cdc45	17210.4	25040	9380.84	0.374634	-1.41645	0.0141478	0.353801
Begain	416.671	606.432	226.91	0.374172	-1.41823	0.00131277	0.124131
Slc26a10	33.1161	48.2724	17.9598	0.372051	-1.42643	0.0240219	0.437566
AABR07051518.1	14.8747	21.6854	8.06386	0.371856	-1.42718	0.0454086	0.553837
Cldn19	121.61	177.366	65.8535	0.371286	-1.4294	0.0470686	0.559885
Cldn1	150.069	219.203	80.9356	0.369227	-1.43742	0.000755635	0.0897016
Zbtb16	7318.75	10707.2	3930.33	0.367075	-1.44585	0.0373999	0.51617
Omd	121.454	177.842	65.0656	0.365861	-1.45063	5.99e-05	0.021227
Phex	432.395	633.31	231.479	0.365507	-1.45203	7.02e-05	0.0232923
Nwd2	40.0415	58.869	21.214	0.36036	-1.47249	0.0496279	0.570954
Garem2	646.601	950.919	342.282	0.359949	-1.47414	8.69e-06	0.00626339
Mast3	603.911	888.722	319.099	0.359054	-1.47773	0.0428642	0.542436
Wdr86	79.3933	116.91	41.8765	0.358194	-1.48119	0.000168058	0.0390138
Slc8a3	29.3038	43.1667	15.441	0.357706	-1.48316	0.0147948	0.358178
LOC689064	6959.28	10256.8	3661.77	0.35701	-1.48597	0.00185217	0.144393
AABR07007146.1	49.1823	72.5396	25.825	0.356013	-1.49	0.00123752	0.12082
Abcc6	261.104	386.3	135.907	0.351817	-1.5071	0.000131035	0.0337989
Cyp2a1	1794.28	2657.26	931.288	0.350469	-1.51264	0.000577563	0.0820886
LOC102555094	189.996	281.872	98.1202	0.348103	-1.52242	0.025181	0.443735
Hhip	1403.24	2082.99	723.503	0.347339	-1.52558	3.35e-09	1.17e-05
Nxpe1	54.5265	81.0839	27.9692	0.344941	-1.53558	0.000422024	0.0685922
AABR07020987.1	126.676	188.776	64.5755	0.342074	-1.54762	6.41e-06	0.00510651
AABR07044362.4	57.0353	85.0633	29.0074	0.341009	-1.55212	0.0243328	0.43849
Txk	192.779	287.668	97.8901	0.340288	-1.55517	0.00154591	0.135067
Ngp	43.0375	64.3547	21.7204	0.337511	-1.56699	0.0391963	0.525965
Sh2d1a	97.3831	145.715	49.0513	0.336625	-1.57079	0.023239	0.430078
AABR07030366.1	38.1869	57.3441	19.0298	0.331852	-1.59139	0.00133265	0.1243
LOC100134871	1373.09	2066.24	679.942	0.329072	-1.60353	0.00112498	0.117521
Pla2g3	17.4968	26.4992	8.49446	0.320555	-1.64136	0.0180981	0.39022
Gfra4	27.4843	41.8814	13.0871	0.312481	-1.67816	0.00318295	0.185565
Il2rb	1593.44	2429.17	757.711	0.311922	-1.68074	0.0197816	0.403195
LOC100911572	2594.34	3967.49	1221.2	0.307802	-1.69993	0.00918727	0.290393
Klrc1	42.4993	65.0638	19.9349	0.306389	-1.70656	0.0439628	0.547995
Cytl1	852.757	1307.07	398.448	0.304842	-1.71387	6.98e-06	0.00520619
Cpz	551.597	848.748	254.445	0.299788	-1.73798	0.00261069	0.174265
Klrd1	299.584	461.423	137.745	0.298522	-1.74409	4.81e-05	0.0184583
Ppargc1a	154.112	237.841	70.3838	0.295928	-1.75668	8.51e-08	0.000148088
Cacnb4	52.2062	80.63	23.7823	0.294956	-1.76143	9.28e-05	0.02755
Ncr1	168.772	261.008	76.5361	0.293232	-1.76988	2.42e-08	6.46e-05
Ccl5	1062.13	1642.79	481.469	0.29308	-1.77063	0.0126382	0.335402
Stox2	121.181	187.768	54.5945	0.290755	-1.78212	0.00210905	0.156813
Kcnmb2	175.959	272.933	78.9854	0.289395	-1.78889	2.94e-07	0.000409876
Adamts17	423.082	658.521	187.643	0.284946	-1.81124	0.00472169	0.213992
Angptl7	86.7529	135.408	38.0976	0.281354	-1.82954	3.51e-05	0.0155995
Klhl33	18.6542	29.3175	7.99089	0.272564	-1.87533	0.00978597	0.302193
Tph1	20.2097	31.7667	8.65268	0.272382	-1.8763	0.0221253	0.422932
Nptx1	89.5386	140.772	38.3054	0.27211	-1.87774	0.0185535	0.393044
Slc6a7	29.345	46.1513	12.5387	0.271686	-1.87999	0.00448934	0.209366
Lgals5	178.824	281.927	75.7213	0.268585	-1.89655	1.56e-07	0.000233216
Igfbpl1	81.5228	128.827	34.2185	0.265615	-1.91259	8.7e-07	0.000908637
LOC103694855	1207.98	1910.17	505.785	0.264785	-1.91711	4.28e-05	0.0179022
Adra2b	62.9981	99.6647	26.3315	0.264201	-1.92029	0.000743979	0.0891462
Klrb1c	113.842	180.527	47.1562	0.261214	-1.93669	0.0313184	0.48235
Krtap17-1	107.202	170.657	43.7484	0.256353	-1.96379	0.00332631	0.188338
AABR07058441.1	17.7367	28.3043	7.16905	0.253285	-1.98117	0.0270633	0.455252
Cox8b	126.8	202.942	50.6583	0.249619	-2.0022	6.11e-07	0.000672186
Car12	22.1615	35.5535	8.76958	0.246659	-2.01941	0.00122064	0.120393
Scin	117.868	189.693	46.0419	0.242718	-2.04265	0.0146512	0.356703
LOC103694857	2374.29	3822.04	926.543	0.242421	-2.04441	0.000281973	0.0534932
Hba-a2	48922.4	78923.2	18921.5	0.239745	-2.06042	0.000377728	0.0636441
Atp1a2	2778.89	4483.53	1074.25	0.239599	-2.06131	0.000324521	0.0579506
Fcer1g	748.491	1209.05	287.928	0.238143	-2.0701	0.0239629	0.436873
Huwe1	24.7408	40.173	9.30868	0.231715	-2.10958	0.0495467	0.570954
AABR07006263.1	23.4958	38.3995	8.59211	0.223756	-2.16	0.0190241	0.39689
Hbb	22854.9	37368.2	8341.64	0.223228	-2.16341	0.000375959	0.0636441
Hba-a3	242.957	399.602	86.3129	0.215997	-2.21092	0.0035737	0.196343
Gzmk	1029.89	1701.19	358.585	0.210785	-2.24616	0.00701741	0.248079
Bcan	21.737	35.9577	7.51622	0.20903	-2.25822	0.00613536	0.236368
Alas2	219.671	363.491	75.8508	0.208673	-2.26068	0.000299679	0.0549228
Mfap2	175.887	291.805	59.9688	0.20551	-2.28272	0.00391752	0.199326
Cdhr1	117.576	195.633	39.5199	0.202011	-2.3075	0.0160198	0.367805
Klre1	77.6943	129.46	25.929	0.200286	-2.31986	0.0101886	0.302802
Asb9	30.0637	50.51	9.61733	0.190404	-2.39286	4.83e-05	0.0184583
Klrg1	96.8281	163.745	29.9111	0.182669	-2.4527	0.00498443	0.218322
Kel	19.0442	32.638	5.45043	0.166996	-2.58211	0.00376056	0.198049
Hif3a	592.37	1024.91	159.828	0.155943	-2.68091	0.000926231	0.100268
Prr22	13.5127	23.4885	3.53687	0.150578	-2.73141	0.00121725	0.120393
Cyp1a1	596.841	1042.26	151.422	0.145283	-2.78307	6.77e-08	0.00012858
Pdgfra	3042.89	5345.71	740.059	0.13844	-2.85267	0.000638071	0.0838001
Fbxo40	123.98	219.535	28.4248	0.129477	-2.94923	2.47e-08	6.46e-05
Ltk	161.391	289.3	33.4825	0.115736	-3.11109	0.00388826	0.199326
Nudt16l1	88.189	175.381	0.996948	0.00568447	-7.45876	0.00684801	0.245273
Fermt3	291.361	580.936	1.78496	0.00307255	-8.34635	1.08e-06	0.00107791
Ifnar2	358.7	716.403	0.996948	0.0013916	-9.48904	6.61e-13	4.61e-09
